# Supplementary material for: Cell-free prediction of protein expression costs for growing cells
Source: Nat Commun. 2018 Apr 13;9:1457. doi: 10.1038/s41467-018-03970-x (PMC5899134; doi:10.1038/s41467-018-03970-x)
Supplement: Supplementary file 4 — Supplementary Data 1 [file 41467_2018_3970_MOESM4_ESM.xlsx]

## Sheet: Figure1
Panel C
	DNA concentration (nM)	in vitro capacity (GFP.h-1)
		rep1	rep2	rep3	Average	STD
	10	79	78.5846	366	174.528	165.82
	15	495	182.523	716	464.508	268.042
	20	770	472.308	914	718.769	225.259
	25	1079	497.046	1348	974.682	434.962
	30	1317	779.631	1408	1168.21	339.582
	40	1595	1056.55	1646	1432.52	326.591
	50	1750	1424.31	1488	1554.1	172.615
	60	1934	1237.23	1688	1619.74	353.364
	70	1689	1401.17	1620	1570.06	150.274
	80	1628	1358.09	1432	1472.7	139.48
	90	1021	949.108	802	924.036	111.632
	100	787	860	647	764.667	108.242
Panel D
		Weak RBS						Strong RBS
	DNA concentration (nM)	normalised in vitro capacity						normalised in vitro capacity
		rep1	rep2	rep3	Average	STD		rep1	rep2	rep3	Average	STD
	0	1	1	1	1	0		1	1	1	1	0
	5	1.01622	1.095	0.964154	1.02512	0.065876		0.945946	0.776	1.01392	0.911954	0.122547
	10	1	1.052	0.944515	0.998838	0.0537521		0.902703	0.657	1.01392	0.857873	0.182632
	20	0.972973	0.89	0.986144	0.949706	0.0727897		0.610811	0.642	0.782758	0.678523	0.0916073
	30	0.810811	0.887	0.758058	0.818623	0.0648251		0.459459	0.4325	0.540454	0.477471	0.0561858
	40	0.740541	0.772	0.673474	0.728672	0.0503238		0.286486	0.236	0.373095	0.298527	0.069336
Panel E
Cell lysate		normalised in vitro capacity						In vivo		normalised in vivo capacity
		rep1	rep2	rep3	Average	STD				rep1	rep2	rep3		Average	STD
	Capacity monitor alone	1	1	1	1	0			Capacity monitor alone	1	1	1		1	0
	Capacity monitor +Rand1	0.911945	0.798752	0.83166	0.853242	0.0768568			Capacity monitor +Rand1	0.868368	0.8692	0.859041		0.865536	0.00460534
	Capacity monitor +Rand2	0.629015	0.744556	0.822826	0.742552	0.0822915			Capacity monitor +Rand2	0.887818	0.889338	0.849432		0.875529	0.0184639
	Capacity monitor +Rand3	0.887405	0.811232	0.85	0.862159	0.0400444			Capacity monitor +Rand3	0.906304	0.905659	0.853543		0.888502	0.0247213
	Capacity monitor +Rand4	0.75	0.68	0.72	0.716667	0.0351188			Capacity monitor +Rand4	0.798868	0.814006	0.79187		0.801582	0.00923849
	Capacity monitor +Rand5	0.8	0.87117	0.75	0.807057	0.0608923			Capacity monitor +Rand5	0.876406	0.89038	0.833964		0.866916	0.0239893
	Capacity monitor +Rand6	0.692169	0.824493	0.794758	0.799798	0.0737771			Capacity monitor +Rand6	0.857607	0.872975	0.844225		0.858269	0.0117465
	Capacity monitor +Rand7	0.84	0.8	0.7925	0.795625	0.0368768			Capacity monitor +Rand7	0.744757	0.71446	0.670761		0.709993	0.0303735
	Capacity monitor +Rand8	0.7	0.713729	0.75	0.689742	0.0664394			Capacity monitor +Rand8	0.761433	0.781293	0.766478		0.769735	0.00842847
	Capacity monitor +Rand9	0.574103	0.492241	0.729306	0.585931	0.0919335			Capacity monitor +Rand9	0.633709	0.654307	0.631675		0.639897	0.0102232
	Capacity monitor +Rand10	0.660686	0.685878	0.624161	0.667681	0.0332594			Capacity monitor +Rand10	0.673626	0.660196	0.624929		0.652917	0.020536
	Capacity monitor +Rand11	0.8	0.704368	0.85	0.784789	0.0739978			Capacity monitor +Rand11	0.876047	0.839632	0.799781		0.838487	0.0311462
	Capacity monitor +Rand12	0.8	0.74493	0.7	0.74831	0.0500856			Capacity monitor +Rand12	0.765448	0.76989	0.764592		0.766643	0.00232248
Panel F
Cell lysate		normalised in vitro capacity						In vivo		normalised in vivo capacity
		rep1	rep2	rep3	Average	STD				rep1	rep2	rep3	Average	STD
	Capacity monitor alone	1	1	1	1	0			Capacity monitor alone	1	1	1	1	0		1
	Capacity monitor + BCD2 E	0.8875	0.851309	0.8	0.84627	0.0362809			Capacity monitor + BCD2 E	0.75	0.79	0.85	0.796667	0.0503322		0.796667
	Capacity monitor +BCD2 Viob	0.62069	0.58	0.55	0.583563	0.0212132			Capacity monitor +BCD2 Viob	0.546559	0.571191	0.530774	0.549508	0.0203693		0.549508
	Capacity monitor +BCD2 V1	0.737069	0.71	0.68	0.709023	0.0212132			Capacity monitor +BCD2 V1	0.750338	0.804644	0.795462	0.783481	0.0290682		0.783481
	Capacity monitor +BCD2 V2	0.75	0.82	0.79	0.786667	0.0212132			Capacity monitor +BCD2 V2	0.728918	0.734568	0.713248	0.725578	0.0110455		0.725578
	Capacity monitor +BCD2 V3	0.65431	0.61	0.63	0.631437	0.0141421			Capacity monitor +BCD2 V3	0.761997	0.759139	0.761096	0.760744	0.00146142		0.760744
	Capacity monitor +BCD2 URA3	0.680682	0.65445	0.748462	0.694531	0.066476			Capacity monitor +BCD2 URA3	0.675704	0.636229	0.645158	0.652364	0.0207007		0.652364
	Capacity monitor +BCD2 aspA	0.622159	0.581152	0.638889	0.614067	0.0408263			Capacity monitor +BCD2 aspA	0.793113	0.823121	0.810789	0.809008	0.0150829		0.809008
	Capacity monitor +BCD2 Leu2	0.5	0.568063	0.555556	0.541206	0.00884398			Capacity monitor +BCD2 Leu2	0.594972	0.579718	0.595493	0.590061	0.00896134		0.590061
	Capacity monitor +BCD2 SuhB	0.5	0.6	0.503	0.533333	0.0707107			Capacity monitor +BCD2 SuhB	0.44	0.52	0.38	0.446667	0.0702377		0.446667
	Capacity monitor +BCD2 Ste12	0.8	0.98	0.85	0.876667	0.0919239			Capacity monitor +BCD2 Ste12	0.971783	0.960012	0.970045	0.96728	0.00635383		0.96728
	Capacity monitor +BCD2 atf1	0.424138	0.52	0.48	0.474713	0.0282843			Capacity monitor +BCD2 atf1	0.334554	0.362942	0.356035	0.351177	0.0148044		0.351177
Panel G
		rep1	rep2	rep3	Average	STD
	DH10B-GFP in M9 + Pyruvate	0.5	0.6	0.57	0.56	0.05
	DH10B-GFP in M9 + Fructose	0.64	0.68	0.62	0.65	0.03
	MG1665-GFP in M9 + Fructose	0.77	0.84	0.86	0.82	0.05
	DH10B-GFP in M9 + Glucose	0.99	0.97	0.88	0.95	0.06
	DH10B-GFP in LB	1.02	1.16	1.2	1.13	0.09
Panel H
		normalised in vitro capacity			normalised in vivo capacity
		Average			DH10B-GFP in M9 + Pyruvate	DH10B-GFP in M9 + Fructose	MG1665-GFP in M9 + Fructose	DH10B-GFP in M9 + Glucose	DH10B-GFP in LB
	Capacity monitor alone	1			1	1	1	1	1
	Capacity monitor + BCD2 E	0.84627			0.783333	0.796667	0.905076	0.84	0.987359
	Capacity monitor +BCD2 Viob	0.583563			0.642213	0.549508	0.669892	0.806667	0.808785
	Capacity monitor +BCD2 V1	0.709023			0.772477	0.783481	0.766865	0.865867	0.848944
	Capacity monitor +BCD2 V2	0.786667			0.630946	0.725578	0.780452	0.915859	0.9605
	Capacity monitor +BCD2 V3	0.631437			0.57209	0.760744	0.640543	0.832459	0.949525
	Capacity monitor +BCD2 URA3	0.694531			0.67138	0.652364	0.717196	0.809629	0.840262
	Capacity monitor +BCD2 aspA	0.614067			0.560639	0.809008	0.818888	0.848934	0.945982
	Capacity monitor +BCD2 Leu2	0.541206			0.456918	0.590061	0.649111	0.794265	0.859805
	Capacity monitor +BCD2 SuhB	0.533333			0.435186	0.446667	0.569914	0.644333	0.82976
	Capacity monitor +BCD2 Ste12	0.876667			0.780312	0.96728	0.876737	0.86765	0.984186
	Capacity monitor +BCD2 atf1	0.474713			0.252985	0.351177	0.59924	0.65092	0.757877

## Sheet: Figure2
Panel C
	normalised in vivo Capacity			Predicted capacity
	Average	std
Capacity monitor alone	1	0		1
Capacity monitor +BCD21 E	0.91	0.0277345		0.945969
Capacity monitor +BCD21 Viob	0.711952	0.0666249		0.779663
Capacity monitor +BCD21 V1	0.619077	0.0101378		0.698718
Capacity monitor +BCD21 V2	0.617504	0.00764113		0.777932
Capacity monitor +BCD21 V3	0.66034	0.03951		0.878582
Capacity monitor +BCD21 URA3	0.718641	0.00507899		0.879298
Capacity monitor +BCD21 aspA	0.75297	0.0183492		0.833417
Capacity monitor +BCD21 Leu2	0.798759	0.0113872		0.791852
Capacity monitor +BCD21 SuhB	0.65	0.00145641		0.782462
Capacity monitor +BCD21 Ste12	0.83	0.0220604		0.873328
Capacity monitor +BCD21 atf1	0.53485	0.0220963		0.634314
Panel E
Capacity Monitor + construct (RBS strength=2.6 /γ=1.4 s-1)
DNA concentration (nM)		normalised in vivo Capacity
		Average	std
0		1	0
5		0.911954	0.122547
10		0.857873	0.182632
20		0.678523	0.0916073
30		0.477471	0.0561858
40		0.298527	0.069336
Capacity Monitor + construct (RBS strength=2.4 /γ=0.6 s-1)
DNA concentration (nM)		normalised in vivo Capacity
		Average	std
0		1	0
5		0.789221	0.0357554
10		0.659265	0.086476
20		0.433333	0.0763763
30		0.183333	0.0251661
40		0.15	0.03

## Sheet: Figure3
Panel B
		normalised in vivo capacity			Predicted capcaity		Luminescence per cell (AU.OD-1)
Operon names		Average	STD				Average	STD
Capacity monitor		1	0		1		0	0
Capacity monitor + Luci_J23		0.744771	0.0179406		0.58675		9.17985e+06	425951
Capacity monitor + Luci_1		0.799782	0.0302569		0.86535		1.28583e+06	432394
Capacity monitor + Luci_2		0.680796	0.0215409		0.61346		1.20483e+07	2.14906e+06
Capacity monitor + Luci_3		0.699448	0.0389874		0.63297		8.04907e+06	1.43729e+06
Capacity monitor + Luci_4		0.840379	0.0198606		0.89731		538393	313784
Capacity monitor + Luci_5		0.702596	0.0139932		0.71234		5.08833e+06	1.02758e+06
Capacity monitor + Luci_6		0.739372	0.0080629		0.61346		6.32934e+06	1.29106e+06
Capacity monitor + Luci_7		0.783149	0.0404557		0.82228		8.10072e+06	125127
Capacity monitor + Luci_8		0.855233	0.0121417		0.89731		2.48226e+06	409329
Capacity monitor + Luci_9		0.84355	0.00866171		0.89731		2.43566e+06	366900
Capacity monitor + Luci_10		0.802528	0.0112431		0.77305		3.5939e+06	287161
Capacity monitor + Luci_11		0.835371	0.0239227		0.897307		281069	74507.7
LCapacity monitor + uci_12		0.897362	0.0297504		0.897307		87935.5	54768
Capacity monitor + Luci_13		0.754032	0.0554452		0.7473		4.8414e+06	413708

## Sheet: Figure4
Panel B
	Beta-Carotene production							No Beta-Carotene production (mutated crtE)
		normalised Capacity						normalised Capacity							Beta-Carotene level for each strain
Operon names		Average	STD		Predicted capacity		Operon names	Average	STD					Operon names	Average	STD
Capacity monitor		1	0		1		Capacity monitor	1	0					288	0	0
Capacity monitor + A4-2		0.751377	0.0726477		0.897693		Capacity monitor + A4-2	0.793382	0.0286725					A4-2	0.0127957	0.01
Capacity monitor + B3-1		0.520673	0.0255735		0.891149		Capacity monitor + B3-1	0.829123	0.0235575					A8-2	0.0237097	0.015
Capacity monitor + B4-1		0.597512	0.0163582		0.88847		Capacity monitor + B4-1	0.785803	0.0183734					B2-1	0.0974731	0.01
Capacity monitor + B8-1		0.574445	0.0249976		0.89522		Capacity monitor + B8-1	0.819318	0.0183128					B3-1	0.0794086	0.015
Capacity monitor + B10-2		0.589512	0.00930151		0.894987		Capacity monitor + B10-2	0.830327	0.00972257					B4-1	0.105	0.03
Capacity monitor + C1-1		0.842728	0.05		0.890379		Capacity monitor + C1-1	0.84	0.0321134					B7-2	0	0.003
Capacity monitor + C7-1		0.720923	0.0270651		0.896612		Capacity monitor + C7-1	0.821726	0.00336183					B8-1	0.105	0.01
Capacity monitor + D2-1		0.701707	0.02709		0.896918		Capacity monitor + D2-1	0.753772	0.0263487					B10-2	0.0760215	0.02
Capacity monitor + D6-1		0.717977	0.028183		0.894092		Capacity monitor + D6-1	0.782557	0.023232					C1-1	0	0.001
Capacity monitor + A8-2		0.564515	0.0369733		0.750675		Capacity monitor + A8-2	0.759433	0.0128907					C6-1	0	0.002
Capacity monitor + B2-1		0.516658	0.0279574		0.731443		Capacity monitor + B2-1	0.668145	0.0320047					C7-1	0.0560753	0.02
Capacity monitor + B7-2		0.702459	0.0171413		0.811118		Capacity monitor + B7-2	0.786366	0.00383522					C9-1	0.045914	0.023
Capacity monitor + C6-1		0.753962	0.020594		0.816199		Capacity monitor + C6-1	0.793764	0.00999097					D2-1	0.0856183	0.02
Capacity monitor + C9-1		0.66133	0.0465749		0.840561		Capacity monitor + C9-1	0.759496	0.0162787					D6-1	0.0582	0.025
Capacity monitor + D9-2		0.733773	0.0365333		0.806198		Capacity monitor + D9-2	0.7576	0.0280378					D9-2	0.0252151	0.023
Capacity monitor + B3-1 str		0.350323	0.0432305		0.694199		Capacity monitor + B3-1 str	0.6102	0.0326129					B3-1str	0.124	0.03
Capacity monitor + B10-2 str		0.642318	0.0219283		0.750234		Capacity monitor + B10-2 str	0.6808	0.0187671					B10-2 str	0.105	0.02
Panel C
Operon names	Predicted - Measured Normalised Capacity
B3-1 str	0.343876
B2-1	0.214785
B3-1	0.370475
A8-2	0.18616
B7-2	0.320774
B10-2	0.305475
B4-1	0.290958
B10-2 str	0.107915
C9-1	0.179231
D2-1	0.195212
B8-1	0.108659
D6-1	0.176115
C7-1	0.175689
D9-2	0.0724246
A4-2	0.146316
C6-1	0.0622367
C1-1	0.0476515
Capacity monitor	0

## Sheet: Supplementary Figure 1 
Panel B
Capacity monitor alone
DNA concentration (nM)	in vitro capacity/DNA concentration (GFP.h-1.nM-1)
	rep1	rep2	rep3	Average	STD
10	7.9	7.9	36.6	17.5	17
15	33	12.2	47.7	31	18
20	38.5	23.6	45.7	35.9	11
25	43.2	19.9	53.9	39	17
30	43.9	26	46.9	38.9	11
40	39.9	26.4	41.2	35.8	8
50	35	28.5	29.8	31.1	3
60	32.2	20.6	28.1	27	6
70	24.1	20	23.1	22.4	2
80	20.4	17	17.9	18.4	2
90	11.3	10.5	8.9	10.3	1
100	7.9	8.6	6.5	7.6	1

## Sheet: Supplementary Figure 2
Panel A
	normalised in vivo Capacity			normalised max RFP production rate
	Average	STD		Average	STD
Capacity monitor alone	1	0		0	0
Capacity monitor +Rand1	0.87	0		0.15	0
Capacity monitor +Rand2	0.88	0.02		0.26	0
Capacity monitor +Rand3	0.89	0.02		0.02	0
Capacity monitor +Rand4	0.8	0.01		0.66	0.04
Capacity monitor +Rand5	0.87	0.02		0.43	0.01
Capacity monitor +Rand6	0.86	0.01		0.04	0.01
Capacity monitor +Rand7	0.71	0.03		0.63	0.02
Capacity monitor +Rand8	0.77	0.01		0.85	0
Capacity monitor +Rand9	0.64	0.01		1	0.01
Capacity monitor +Rand10	0.65	0.02		0.62	0.04
Capacity monitor +Rand11	0.84	0.03		0.02	0.15
Capacity monitor +Rand12	0.77	0		0.39	0
Panel B
	normalised in vivo Capacity			Growth rate (h-1)
	Average	STD		Average	STD
Capacity monitor alone	1	0		0.686667	0.0262467
Capacity monitor +Rand1	0.87	0		0.637427	0.0449192
Capacity monitor +Rand2	0.88	0.02		0.634746	0.0427405
Capacity monitor +Rand3	0.89	0.02		0.661142	0.0504215
Capacity monitor +Rand4	0.8	0.01		0.600115	0.0380484
Capacity monitor +Rand5	0.87	0.02		0.63629	0.0511691
Capacity monitor +Rand6	0.86	0.01		0.573804	0.0100616
Capacity monitor +Rand7	0.71	0.03		0.530838	0.0524483
Capacity monitor +Rand8	0.77	0.01		0.522409	0.016701
Capacity monitor +Rand9	0.64	0.01		0.498116	0.0139626
Capacity monitor +Rand10	0.65	0.02		0.489023	0.0488921
Capacity monitor +Rand11	0.84	0.03		0.60198	0.0482775
Capacity monitor +Rand12	0.77	0		0.540455	0.0180052
Panel C
	normalised in vivo Capacity			Growth rate (h-1)
	Average	STD		Average	STD
Capacity monitor alone	1	0		0.682985	0.0258404
Capacity monitor + BCD2 E	0.796667	0.0503322		0.519636	0.0460191
Capacity monitor +BCD2 Viob	0.549508	0.0203693		0.472557	0.0466686
Capacity monitor +BCD2 V1	0.783481	0.0290682		0.599039	0.0429546
Capacity monitor +BCD2 V2	0.725578	0.0110455		0.542428	0.0437757
Capacity monitor +BCD2 V3	0.760744	0.00146142		0.530613	0.0403971
Capacity monitor +BCD2 URA3	0.652364	0.0207007		0.50915	0.0373001
Capacity monitor +BCD2 aspA	0.809008	0.0150829		0.541923	0.0312615
Capacity monitor +BCD2 Leu2	0.590061	0.00896134		0.438057	0.0307394
Capacity monitor +BCD2 SuhB	0.446667	0.0502377		0.411724	0.03125
Capacity monitor +BCD2 Ste12	0.96728	0.00635383		0.634663	0.0114948
Capacity monitor +BCD2 atf1	0.351177	0.0148044		0.405697	0.0288847
Panel D
	normalised in vivo Capacity			Growth rate (h-1)
Operon names	Average	STD		Average	STD
Capacity monitor	1	0		0.65	0.05
Capacity monitor + A4-2	0.75	0.05		0.54	0.05
Capacity monitor + B3-1	0.52	0.03		0.36	0.04
Capacity monitor + B4-1	0.6	0.02		0.39	0.03
Capacity monitor + B8-1	0.57	0.02		0.4	0.04
Capacity monitor + B10-2	0.59	0.01		0.4	0.02
Capacity monitor + C1-1	0.84	0.05		0.53	0.03
Capacity monitor + C7-1	0.72	0.03		0.48	0.02
Capacity monitor + D2-1	0.7	0.03		0.41	0.05
Capacity monitor + D6-1	0.72	0.03		0.46	0.04
Capacity monitor + A8-2	0.56	0.04		0.37	0.05
Capacity monitor + B2-1	0.52	0.03		0.41	0.04
Capacity monitor + B7-2	0.7	0.02		0.45	0.01
Capacity monitor + C6-1	0.75	0.02		0.46	0.04
Capacity monitor + C9-1	0.66	0.05		0.46	0.04
Capacity monitor + D9-2	0.73	0.04		0.54	0.03
Capacity monitor + B3-1 str	0.35	0.04		0.27	0.03
Capacity monitor + B10-2 str	0.64	0.02		0.44	0.01
Panel E
	normalised in vivo Capacity			Growth rate (h-1)
Operon names	Average	STD		Average	STD
Capacity monitor	1	0		0.651235	0.0298526
Capacity monitor + A4-2	0.793382	0.0286725		0.508869	0.0274453
Capacity monitor + B3-1	0.829123	0.0235575		0.583231	0.0441775
Capacity monitor + B4-1	0.785803	0.0183734		0.539007	0.043951
Capacity monitor + B8-1	0.819318	0.0183128		0.573981	0.0103579
Capacity monitor + B10-2	0.830327	0.00972257		0.528555	0.0441842
Capacity monitor + C1-1	0.84123	0.0321134		0.518515	0.0392629
Capacity monitor + C7-1	0.821726	0.00336183		0.501873	0.00845717
Capacity monitor + D2-1	0.753772	0.0263487		0.488672	0.00815478
Capacity monitor + D6-1	0.782557	0.023232		0.516067	0.0385021
Capacity monitor + A8-2	0.759433	0.0128907		0.444013	0.0385021
Capacity monitor + B2-1	0.668145	0.0320047		0.393439	0.0372892
Capacity monitor + B7-2	0.786366	0.00383522		0.489138	0.0361055
Capacity monitor + C6-1	0.793764	0.00999097		0.496613	0.0365074
Capacity monitor + C9-1	0.759496	0.0162787		0.465686	0.0140708
Capacity monitor + D9-2	0.7576	0.0280378		0.532261	0.0352492
Capacity monitor + B3-1 str	0.6102	0.0326129		0.41515	0.0409509
Capacity monitor + B10-2 str	0.6808	0.0187671		0.453375	0.0156921

## Sheet: Supplementary Figure 3
Panel A
	DH10B-GFP in M9 + Pyruvate
	normalised in vivo capacity							normalised in vitro capacity
		Average	STD					Average	STD
Capacity monitor alone		1	0					1	0
Capacity monitor + BCD2 E		0.783333	0.0251661					0.84627	0.0362809
Capacity monitor +BCD2 Viob		0.642213	0.0855152					0.583563	0.0212132
Capacity monitor +BCD2 V1		0.772477	0.0197547					0.709023	0.0212132
Capacity monitor +BCD2 V2		0.630946	0.011448					0.786667	0.0212132
Capacity monitor +BCD2 V3		0.57209	0.037136					0.631437	0.0141421
Capacity monitor +BCD2 URA3		0.67138	0.0214644					0.694531	0.066476
Capacity monitor +BCD2 aspA		0.560639	0.00886843					0.614067	0.0408263
Capacity monitor +BCD2 Leu2		0.456918	0.0481113					0.541206	0.00884398
Capacity monitor +BCD2 SuhB		0.435186	0.0399881					0.533333	0.0707107
Capacity monitor +BCD2 Ste12		0.780312	0.0785783					0.876667	0.0919239
Capacity monitor +BCD2 atf1		0.252985	0.0443607					0.474713	0.0282843
Panel B
	DH10B-GFP in M9 + Glucose
	normalised in vivo capacity							normalised in vitro capacity
		Average	STD					Average	STD
Capacity monitor alone		1	0					1	0
Capacity monitor + BCD2 E		0.84	0.0173205					0.84627	0.0362809
Capacity monitor +BCD2 Viob		0.806667	0.051316					0.583563	0.0212132
Capacity monitor +BCD2 V1		0.865867	0.0156902					0.709023	0.0212132
Capacity monitor +BCD2 V2		0.915859	0.050937					0.786667	0.0212132
Capacity monitor +BCD2 V3		0.832459	0.0402352					0.631437	0.0141421
Capacity monitor +BCD2 URA3		0.809629	0.0198767					0.694531	0.066476
Capacity monitor +BCD2 aspA		0.848934	0.0297137					0.614067	0.0408263
Capacity monitor +BCD2 Leu2		0.794265	0.0379541					0.541206	0.00884398
Capacity monitor +BCD2 SuhB		0.644333	0.0337095					0.533333	0.0707107
Capacity monitor +BCD2 Ste12		0.86765	0.0382917					0.876667	0.0919239
Capacity monitor +BCD2 atf1		0.65092	0.029192					0.474713	0.0282843
Panel C
	DH10B-GFP in LB
	normalised in vivo capacity							normalised in vitro capacity
		Average	STD					Average	STD
Capacity monitor alone		1	0					1	0
Capacity monitor + BCD2 E		0.987359	0.0179321					0.84627	0.0362809
Capacity monitor +BCD2 Viob		0.808785	0.0138692					0.583563	0.0212132
Capacity monitor +BCD2 V1		0.848944	0.0142174					0.709023	0.0212132
Capacity monitor +BCD2 V2		0.9605	0.0124562					0.786667	0.0212132
Capacity monitor +BCD2 V3		0.949525	0.0226648					0.631437	0.0141421
Capacity monitor +BCD2 URA3		0.840262	0.00952924					0.694531	0.066476
Capacity monitor +BCD2 aspA		0.945982	0.00292031					0.614067	0.0408263
Capacity monitor +BCD2 Leu2		0.859805	0.0287588					0.541206	0.00884398
Capacity monitor +BCD2 SuhB		0.82976	0.0122237					0.533333	0.0707107
Capacity monitor +BCD2 Ste12		0.984186	0.00640926					0.876667	0.0919239
Capacity monitor +BCD2 atf1		0.757877	0.0227921					0.474713	0.0282843
Panel D
	MG1665-GFP in M9 + Fructose
	normalised in vivo capacity							normalised in vitro capacity
		Average	STD					Average	STD
Capacity monitor alone		1	0					1	0
Capacity monitor + BCD2 E		0.905076	0.0468119					0.84627	0.0362809
Capacity monitor +BCD2 Viob		0.669892	0.0583137					0.583563	0.0212132
Capacity monitor +BCD2 V1		0.766865	0.0462079					0.709023	0.0212132
Capacity monitor +BCD2 V2		0.780452	0.0654328					0.786667	0.0212132
Capacity monitor +BCD2 V3		0.640543	0.0317537					0.631437	0.0141421
Capacity monitor +BCD2 URA3		0.717196	0.0123083					0.694531	0.066476
Capacity monitor +BCD2 aspA		0.818888	0.0372812					0.614067	0.0408263
Capacity monitor +BCD2 Leu2		0.649111	0.0158459					0.541206	0.00884398
Capacity monitor +BCD2 SuhB		0.569914	0.0232891					0.533333	0.0707107
Capacity monitor +BCD2 Ste12		0.876737	0.0273732					0.876667	0.0919239
Capacity monitor +BCD2 atf1		0.59924	0.0121042					0.474713	0.0282843

## Sheet: Supplementary Figure 5
Panel A
	normalised in vitro capacity
	Average	STD
Capacity monitor + BCD2_LRE	0.824	0.0845866
Capacity monitor + BCD2_Red Luciferase	0.602095	0.0433871
Panel C
	normalised in vitro capacity
	Average	STD
Capacity monitor + B0034_LRE	0.936114	0.0327468
Capacity monitor + B0034_Red Luciferase	0.655636	0.0936061

## Sheet: Supplementary Figure 7
Panel A
	normalised in vitro capacity
	Average	STD
Capacity monitor + BCD2_mkate alone	0.800283	0.0101278
Capacity monitor + BCD2_CrtE_mkate	0.794632	0.0802321
Capacity monitor + BCD2_CrtB_mkate	0.761504	0.0319916
Capacity monitor + BCD2_CrtI_mkate	0.705624	0.0222591
Capacity monitor + BCD2_CrtY_mkate	0.572163	0.0627724
Panel B										Results of panel A corrected by mKate alone
	normalised in vitro capacity									normalised in vitro capacity
	Average	STD								Average	STD
Capacity monitor + BCD2_CrtE	0.950767	0.0411554				Capacity monitor + BCD2_CrtE_mkate				0.994348	0.0745909
Capacity monitor + BCD2_CrtB	0.915	0.0153948				Capacity monitor + BCD2_CrtB_mkate				0.961221	0.0243604
Capacity monitor + BCD2_CrtI	0.97	0.0264575				Capacity monitor + BCD2_CrtI_mkate				0.905341	0.0202533
Capacity monitor + BCD2_CrtY	0.79	0.0360555				Capacity monitor + BCD2_CrtY_mkate				0.77188	0.0537165
Panel D
	normalised in vitro capacity
	Average	STD
Capacity monitor + B0034_mkate alone	0.81	0.03
Capacity monitor + B0034_CrtE_mkate	0.704782	0.0518121
Capacity monitor + B0034_CrtB_mkate	0.753107	0.0464518
Capacity monitor + B0034_CrtI_mkate	0.693617	0.0150212
Capacity monitor + B0034_CrtY_mkate	0.591489	0.0480866
Panel E										Results of panel D corrected by mKate alone
	normalised in vitro capacity									normalised in vitro capacity
	Average									Average	STD
Capacity monitor + B0034_CrtE	0.93	0.07				Capacity monitor + B0034_CrtE_mkate				0.894782	0.0595062
Capacity monitor + B0034_CrtB	0.92	0.01				Capacity monitor + B0034_CrtB_mkate				0.943107	0.0654825
Capacity monitor + B0034_CrtI	0.832	0.0443772				Capacity monitor + B0034_CrtI_mkate				0.883617	0.0150212
Capacity monitor + B0034_CrtY	0.78	0.0250267				Capacity monitor + B0034_CrtY_mkate				0.781489	0.0343433

## Sheet: Supplementary Figure 9
Panel B
	Strain OD450 - Wild type OD450
	Average	Std
Capacity monitor	0	0
A4-2	0.0127957	0.01
A8-2	0.0237097	0.015
B2-1	0.0974731	0.01
B3-1	0.0794086	0.015
B4-1	0.105	0.03
B7-2	0	0.003
B8-1	0.105	0.01
B10-2	0.0760215	0.02
C1-1	0	0.001
C6-1	0	0.002
C7-1	0.0560753	0.02
C9-1	0.045914	0.023
D2-1	0.0856183	0.02
D6-1	0.0582	0.025
D9-2	0.0252151	0.023
B3-1str	0.124	0.03
B10-2 str	0.105	0.02
Panel C
	Predicted - Measured normalised in vivo capacity	Strain OD450 - Wild type OD450
Capacity monitor	0	0
A4-2	0.146316	0.0127957
A8-2	0.18616	0.0237097
B2-1	0.214785	0.0974731
B3-1	0.370475	0.0794086
B4-1	0.290958	0.105
B7-2	0.108659	0
B8-1	0.320774	0.105
B10-2	0.305475	0.0760215
C1-1	0.0476515	0
C6-1	0.0622367	0
C7-1	0.175689	0.0560753
C9-1	0.179231	0.045914
D2-1	0.195212	0.0856183
D6-1	0.176115	0.0582
D9-2	0.0724246	0.0252151
B3-1 str	0.343876	0.124
B10-2 str	0.107915	0.105
